# Supplementary material for: (4,7,13,16,21,24-Hexaoxa-1,10-diaza­bicyclo­[8.8.8]hexa­cosa­ne)sodium perchlorate
Source: Acta Crystallogr Sect E Struct Rep Online. 2009 Oct 17;65(Pt 11):m1381–2. doi: 10.1107/S1600536809039683 (PMC2971382; doi:10.1107/S1600536809039683)
Supplement: Supplementary file 1 [file e-65-m1381-sup1.cif]

##############################################################################
###                                                                        ###
###        Electronic paper (Acta Crystallographica Section E)             ###
###                                                                        ###
##############################################################################
#                                                                            #
# This CIF contains the data in a paper accepted for publication in Acta     #
# Crystallographica Section E. It conforms to the requirements of Notes      #
# for Authors for Section E, and has been peer reviewed under the auspices   #
# of the IUCr Commission on Journals.                                        #
#                                                                            #
# Full details of the Crystallographic Information File format               #
# are given in the paper "The Crystallographic Information File (CIF):       #
# a New Standard Archive File for Crystallography" by S. R. Hall, F. H.      #
# Allen and I. D. Brown [Acta Cryst. (1991), A47, 655-685].                  #
#                                                                            #
# The current version of the core CIF dictionary is obtainable from          #
# ftp://ftp.iucr.org/pub/cif_core.dic. The current version number is 2.4.    #
#                                                                            #
# Software is freely available for graphical display of the structure(s) in  #
# this CIF.  For information consult the CIF home page http://www.iucr.org/  #
# cif/home.html                                                              #
#                                                                            #
# This file may be used for bona fide research purposes within the           #
# scientific community so long as proper attribution is given to the journal # 
# article from which it was obtained.                                        #
#                                                                            #
##############################################################################
                                             
data_global
_audit_creation_method
;
manual editing of the CIF file
created by SHELXTL Ver. 6.10
and processed with modiCIfer-09152005.
;
_journal_date_recd_electronic     2009-08-13
_journal_date_accepted     2009-09-29
_journal_name_full     'Acta Crystallographica, Section E'
_journal_year     2009
_journal_volume     65
_journal_issue     11
_journal_page_first     m1381
_journal_page_last     m1382
_journal_paper_category     QM
_journal_coeditor_code     HK2757
_publ_contact_author_name
;
Guzei, Ilia A.
;
_publ_contact_author_address
;
Department of Chemistry,
University of Wisconsin-Madison,
1101 University Ave.,
Madison, WI  53706
USA
;
_publ_contact_author_email     iguzei@chem.wisc.edu
_publ_contact_author_fax     '608-262-0381'
_publ_contact_author_phone     '608-263-4694'
_publ_section_title
;
(4,7,13,16,21,24-Hexaoxa-1,10-diazabicyclo[8.8.8]hexacosane)sodium perchlorate
;
loop_
    _publ_author_name
    _publ_author_address
    'Guzei, Ilia A.'
;
Department of Chemistry,
University of Wisconsin-Madison,
1101 University Ave.,
Madison, WI 53706
USA
;
    'Su, Joe W.'
;
DR SUSS CORP,
6007 McLeod Dr,
Las Vegas, NV 89120
USA
;
    'Spencer, Lara C.'
;
Department of Chemistry,
University of Wisconsin-Madison,
1101 University Ave.,
Madison, WI 53706
USA
;
    'Burnette, Ronald R.'
;
School of Pharmacy,
University of Wisconsin,
777 Highland Ave.,
Madison, WI 53705
USA
;
data_I
_chemical_name_systematic
;
(4,7,13,16,21,24-Hexaoxa-1,10-diazabicyclo[8.8.8]hexacosane)sodium perchlorate
;
_chemical_name_common     ?
_chemical_formula_moiety     'C18 H36 N2 Na O6 +, Cl O4 -'
_chemical_formula_sum     'C18 H36 Cl N2 Na O10'
_chemical_formula_iupac     '[Na (C18 H36 N2 O6)] Cl O4'
_chemical_formula_weight     498.93
_chemical_melting_point     ?
_symmetry_cell_setting     rhombohedral
_symmetry_space_group_name_H-M     'R 3 2'
_symmetry_space_group_name_Hall     'R 3 2"'
loop_
    _symmetry_equiv_pos_as_xyz
    'x, y, z'
    '-y, x-y, z'
    '-x+y, -x, z'
    'y, x, -z'
    '-x, -x+y, -z'
    'x-y, -y, -z'
    'x+2/3, y+1/3, z+1/3'
    '-y+2/3, x-y+1/3, z+1/3'
    '-x+y+2/3, -x+1/3, z+1/3'
    'y+2/3, x+1/3, -z+1/3'
    '-x+2/3, -x+y+1/3, -z+1/3'
    'x-y+2/3, -y+1/3, -z+1/3'
    'x+1/3, y+2/3, z+2/3'
    '-y+1/3, x-y+2/3, z+2/3'
    '-x+y+1/3, -x+2/3, z+2/3'
    'y+1/3, x+2/3, -z+2/3'
    '-x+1/3, -x+y+2/3, -z+2/3'
    'x-y+1/3, -y+2/3, -z+2/3'
_cell_length_a     8.4730(3)
_cell_length_b     8.4730(3)
_cell_length_c     28.220(3)
_cell_angle_alpha     90.00
_cell_angle_beta     90.00
_cell_angle_gamma     120.00
_cell_volume     1754.5(2)
_cell_formula_units_Z     3
_cell_measurement_reflns_used     999
_cell_measurement_theta_min     2.17
_cell_measurement_theta_max     26.35
_cell_measurement_temperature     100(2)
_exptl_crystal_description     block
_exptl_crystal_colour     colorless
_exptl_crystal_size_max     0.49
_exptl_crystal_size_mid     0.37
_exptl_crystal_size_min     0.35
_exptl_crystal_density_diffrn     1.417
_exptl_crystal_density_meas     ?
_exptl_crystal_density_method     'not measured'
_exptl_crystal_F_000     798
_exptl_absorpt_coefficient_mu     0.237
_exptl_absorpt_correction_type     'multi-scan'
_exptl_absorpt_process_details     '(SADABS; Bruker, 2007)'
_exptl_absorpt_correction_T_min     0.8926
_exptl_absorpt_correction_T_max     0.9216
_exptl_special_details
;
;
_diffrn_ambient_temperature     100(2)
_diffrn_radiation_type     Mo-K\a
_diffrn_radiation_wavelength     0.71073
_diffrn_radiation_source     'fine-focus sealed tube'
_diffrn_radiation_monochromator     graphite
_diffrn_measurement_device_type     'Bruker CCD-1000 area-detector'
_diffrn_measurement_method     '0.30\% \w'
_diffrn_detector_area_resol_mean     ?
_diffrn_reflns_number     6885
_diffrn_reflns_av_R_equivalents     0.0258
_diffrn_reflns_av_sigmaI/netI     0.0116
_diffrn_reflns_theta_min     2.17
_diffrn_reflns_theta_max     26.35
_diffrn_reflns_theta_full     26.35
_diffrn_measured_fraction_theta_max     1.000
_diffrn_measured_fraction_theta_full     1.000
_diffrn_reflns_limit_h_min     -10
_diffrn_reflns_limit_h_max     10
_diffrn_reflns_limit_k_min     -10
_diffrn_reflns_limit_k_max     10
_diffrn_reflns_limit_l_min     -35
_diffrn_reflns_limit_l_max     35
_refine_special_details
;
Refinement of <i>F</i>^2^ against ALL reflections. The weighted <i>R</i>-factor
<i>wR</i> and goodness of fit <i>S</i> are based on <i>F</i>^2^, conventional
<i>R</i>-factors <i>R</i> are based on <i>F</i>, with <i>F</i> set to zero for
negative <i>F</i>^2^. The threshold expression of <i>F</i>^2^ >
\s(<i>F</i>^2^) is used only for calculating <i>R</i>-factors(gt) <i>etc</i>.
and is not relevant to the choice of reflections for refinement.
<i>R</i>-factors based on <i>F</i>^2^ are statistically about twice as large
as those based on <i>F</i>, and <i>R</i>- factors based on ALL data will be
even larger.
;
_reflns_number_total     805
_reflns_number_gt     765
_reflns_threshold_expression     I>2\s(I)
_refine_ls_structure_factor_coef     Fsqd
_refine_ls_matrix_type     full
_refine_ls_R_factor_all     0.0390
_refine_ls_R_factor_gt     0.0367
_refine_ls_wR_factor_gt     0.1088
_refine_ls_wR_factor_ref     0.1126
_refine_ls_goodness_of_fit_ref     1.113
_refine_ls_restrained_S_all     1.083
_refine_ls_number_reflns     805
_refine_ls_number_parameters     85
_refine_ls_number_restraints     144
_refine_ls_hydrogen_treatment     constr
_refine_ls_weighting_scheme     calc
_refine_ls_weighting_details
         'calc w=1/[\s^2^(Fo^2^)+(0.0715P)^2^+1.1083P] where P=(Fo^2^+2Fc^2^)/3'
_atom_sites_solution_hydrogens     geom
_atom_sites_solution_primary     direct
_atom_sites_solution_secondary     difmap
_refine_ls_shift/su_max     0.000
_refine_ls_shift/su_mean     0.000
_refine_diff_density_max     0.279
_refine_diff_density_min     -0.177
_refine_ls_extinction_method     none
_refine_ls_extinction_coef     ?
_refine_ls_abs_structure_details     'Flack (1983), 319 Friedel pairs'
_refine_ls_abs_structure_Flack     0.01(15)
loop_
    _atom_type_symbol
    _atom_type_description
    _atom_type_scat_dispersion_real
    _atom_type_scat_dispersion_imag
    _atom_type_scat_source
    'C' 'C' 0.0033 0.0016
                         'International Tables Vol C Tables 4.2.6.8 and 6.1.1.4'
    'H' 'H' 0.0000 0.0000
                         'International Tables Vol C Tables 4.2.6.8 and 6.1.1.4'
    'Cl' 'Cl' 0.1484 0.1585
                         'International Tables Vol C Tables 4.2.6.8 and 6.1.1.4'
    'N' 'N' 0.0061 0.0033
                         'International Tables Vol C Tables 4.2.6.8 and 6.1.1.4'
    'Na' 'Na' 0.0362 0.0249
                         'International Tables Vol C Tables 4.2.6.8 and 6.1.1.4'
    'O' 'O' 0.0106 0.0060
                         'International Tables Vol C Tables 4.2.6.8 and 6.1.1.4'
_computing_data_collection     'SMART (Bruker, 2000)'
_computing_cell_refinement     'SAINT (Bruker, 2007)'
_computing_data_reduction     'SAINT (Bruker, 2007)'
_computing_structure_solution     'SHELXTL (Sheldrick, 2008)'
_computing_structure_refinement     'SHELXTL (Sheldrick, 2008)'
_computing_molecular_graphics
;
SHELXTL (Sheldrick, 2008), OLEX2 (Dolomanov et al., 2009)
and DIAMOND (Brandenburg, 1999)
;
_computing_publication_material
;
SHELXTL (Sheldrick, 2008), modiCIFer (Guzei, 2007) and publCIF
(Westrip, 2009)
;
loop_
    _atom_site_type_symbol
    _atom_site_label
    _atom_site_fract_x
    _atom_site_fract_y
    _atom_site_fract_z
    _atom_site_U_iso_or_equiv
    _atom_site_adp_type
    _atom_site_calc_flag
    _atom_site_refinement_flags
    _atom_site_occupancy
    _atom_site_disorder_assembly
    _atom_site_disorder_group
    Cl Cl1 1.0000 1.0000 1.0000 0.0347(3) Uani d SDU 1 . .
    Na Na1 0.6667 0.3333 0.8333 0.0246(3) Uani d SU 1 . .
    O O1 0.9844(2) 0.5262(3) 0.86993(4) 0.0589(6) Uani d DU 1 . .
    O O2 1.0000 1.0000 0.94963(15) 0.0768(17) Uani d SPDU 0.50 . 1
    O O3 0.8972(8) 0.8167(4) 1.01732(13) 0.0762(10) Uani d PDU 0.50 . 1
    N N1 0.6667 0.3333 0.92846(8) 0.0420(6) Uani d SDU 1 . .
    C C1 0.8527(6) 0.3802(11) 0.9424(2) 0.0688(15) Uani d PDU 0.60 A 1
    H H1A 0.8634 0.3967 0.9772 0.083 Uiso calc PR 0.60 A 1
    H H1B 0.8694 0.2754 0.9348 0.083 Uiso calc PR 0.60 A 1
    C C1A 0.8443(7) 0.4767(11) 0.9471(3) 0.0534(16) Uani d PDU 0.40 A 2
    H H1C 0.8525 0.5973 0.9452 0.064 Uiso calc PR 0.40 A 2
    H H1D 0.8581 0.4518 0.9807 0.064 Uiso calc PR 0.40 A 2
    C C2 1.0022(10) 0.5443(10) 0.92024(13) 0.0614(18) Uani d PDU 0.60 A 1
    H H2A 0.9972 0.6535 0.9305 0.074 Uiso calc PR 0.60 A 1
    H H2B 1.1210 0.5592 0.9301 0.074 Uiso calc PR 0.60 A 1
    C C2A 0.9880(17) 0.475(3) 0.9180(2) 0.087(4) Uani d PDU 0.40 A 2
    H H2C 1.1084 0.5602 0.9319 0.104 Uiso calc PR 0.40 A 2
    H H2D 0.9725 0.3514 0.9186 0.104 Uiso calc PR 0.40 A 2
    C C3 1.0622(10) 0.7167(5) 0.85941(11) 0.087(2) Uani d PDU 0.60 A 1
    H H3A 1.1909 0.7854 0.8699 0.105 Uiso calc PR 0.60 A 1
    H H3B 0.9934 0.7671 0.8756 0.105 Uiso calc PR 0.60 A 1
    C C3A 1.1033(9) 0.6727(12) 0.8398(4) 0.094(4) Uani d PDU 0.40 A 2
    H H3C 1.1327 0.6254 0.8110 0.113 Uiso calc PR 0.40 A 2
    H H3D 1.2183 0.7554 0.8565 0.113 Uiso calc PR 0.40 A 2
loop_
    _atom_site_aniso_label
    _atom_site_aniso_U_11
    _atom_site_aniso_U_22
    _atom_site_aniso_U_33
    _atom_site_aniso_U_12
    _atom_site_aniso_U_13
    _atom_site_aniso_U_23
    Cl1 0.0316(3) 0.0316(3) 0.0408(5) 0.01580(17) 0.000 0.000
    Na1 0.0265(4) 0.0265(4) 0.0208(6) 0.0132(2) 0.000 0.000
    O1 0.0367(7) 0.0832(14) 0.0448(8) 0.0211(8) -0.0063(6) 0.0004(7)
    O2 0.093(3) 0.093(3) 0.045(3) 0.0464(14) 0.000 0.000
    O3 0.071(3) 0.0472(18) 0.109(3) 0.028(2) 0.015(3) 0.0307(17)
    N1 0.0486(9) 0.0486(9) 0.0289(10) 0.0243(5) 0.000 0.000
    C1 0.068(3) 0.087(4) 0.037(2) 0.028(3) -0.026(2) 0.003(3)
    C1A 0.060(4) 0.058(4) 0.032(3) 0.022(4) -0.017(3) 0.000(3)
    C2 0.040(3) 0.077(4) 0.047(3) 0.014(2) -0.008(2) -0.0187(19)
    C2A 0.046(4) 0.146(12) 0.054(5) 0.037(6) -0.025(3) 0.008(5)
    C3 0.067(4) 0.056(3) 0.088(4) -0.007(3) -0.033(3) 0.000(3)
    C3A 0.041(4) 0.100(7) 0.089(6) -0.005(4) 0.009(4) -0.004(5)
_geom_special_details
;
All e.s.d.'s (except the e.s.d. in the dihedral angle between two l.s. planes)
are estimated using the full covariance matrix. The cell e.s.d.'s are taken
into account individually in the estimation of e.s.d.'s in distances, angles
and torsion angles; correlations between e.s.d.'s in cell parameters are only
used when they are defined by crystal symmetry. An approximate (isotropic)
treatment of cell e.s.d.'s is used for estimating e.s.d.'s involving l.s.
planes.
;
loop_
    _geom_bond_atom_site_label_1
    _geom_bond_atom_site_label_2
    _geom_bond_site_symmetry_2
    _geom_bond_distance
    _geom_bond_publ_flag
    Cl1 O2 4_557 1.422(4) yes
    Cl1 O2 . 1.422(4) yes
    Cl1 O3 4_557 1.434(3) yes
    Cl1 O3 2_765 1.434(3) yes
    Cl1 O3 . 1.434(3) yes
    Cl1 O3 6_677 1.434(3) yes
    Cl1 O3 3_675 1.434(3) yes
    Cl1 O3 5_767 1.434(3) yes
    Na1 O1 . 2.5661(15) yes
    Na1 O1 3_665 2.5661(15) ?
    Na1 O1 17_656 2.5661(15) ?
    Na1 O1 2_655 2.5661(15) ?
    Na1 O1 16_546 2.5661(15) ?
    Na1 O1 18_556 2.5661(15) ?
    Na1 N1 . 2.684(2) yes
    Na1 N1 16_546 2.685(2) ?
    O1 C2 . 1.428(4) ?
    O1 C2A . 1.428(4) ?
    O1 C3 . 1.436(4) ?
    O1 C3A . 1.425(5) ?
    O2 O3 6_677 1.639(5) yes
    O2 O3 5_767 1.639(5) ?
    O2 O3 4_557 1.639(5) ?
    O3 O2 4_557 1.639(5) ?
    O3 O3 4_557 1.533(9) ?
    O3 O3 5_767 1.797(10) yes
    N1 C1 . 1.474(4) ?
    N1 C1 3_665 1.474(4) ?
    N1 C1 2_655 1.474(4) ?
    N1 C1A 3_665 1.480(4) ?
    N1 C1A . 1.480(4) ?
    N1 C1A 2_655 1.480(4) ?
    C1 C2 . 1.473(5) ?
    C1 H1A . 0.9900 ?
    C1 H1B . 0.9900 ?
    C1A C2A . 1.476(6) ?
    C1A H1C . 0.9900 ?
    C1A H1D . 0.9900 ?
    C2 H2A . 0.9900 ?
    C2 H2B . 0.9900 ?
    C2A H2C . 0.9900 ?
    C2A H2D . 0.9900 ?
    C3 C3 16_546 1.483(6) ?
    C3 H3A . 0.9900 ?
    C3 H3B . 0.9900 ?
    C3A C3A 16_546 1.474(6) ?
    C3A H3C . 0.9900 ?
    C3A H3D . 0.9900 ?
loop_
    _geom_angle_atom_site_label_1
    _geom_angle_atom_site_label_2
    _geom_angle_atom_site_label_3
    _geom_angle_site_symmetry_1
    _geom_angle_site_symmetry_3
    _geom_angle
    _geom_angle_publ_flag
    O2 Cl1 O2 4_557 . 180.000(4) yes
    O2 Cl1 O3 4_557 4_557 109.92(16) yes
    O2 Cl1 O3 . 4_557 70.08(16) yes
    O2 Cl1 O3 4_557 2_765 70.08(16) yes
    O2 Cl1 O3 . 2_765 109.92(16) yes
    O3 Cl1 O3 4_557 2_765 172.5(5) yes
    O2 Cl1 O3 4_557 . 70.08(16) yes
    O2 Cl1 O3 . . 109.92(16) yes
    O3 Cl1 O3 4_557 . 64.6(5) yes
    O3 Cl1 O3 2_765 . 109.01(16) yes
    O2 Cl1 O3 4_557 6_677 109.92(16) yes
    O2 Cl1 O3 . 6_677 70.08(16) yes
    O3 Cl1 O3 4_557 6_677 109.01(16) yes
    O3 Cl1 O3 2_765 6_677 77.6(5) yes
    O3 Cl1 O3 . 6_677 172.5(5) yes
    O2 Cl1 O3 4_557 3_675 70.08(16) yes
    O2 Cl1 O3 . 3_675 109.92(16) yes
    O3 Cl1 O3 4_557 3_675 77.6(5) yes
    O3 Cl1 O3 2_765 3_675 109.01(16) yes
    O3 Cl1 O3 . 3_675 109.01(16) yes
    O3 Cl1 O3 6_677 3_675 64.6(4) yes
    O2 Cl1 O3 4_557 5_767 109.92(16) yes
    O2 Cl1 O3 . 5_767 70.08(16) yes
    O3 Cl1 O3 4_557 5_767 109.01(16) yes
    O3 Cl1 O3 2_765 5_767 64.6(5) yes
    O3 Cl1 O3 . 5_767 77.6(5) yes
    O3 Cl1 O3 6_677 5_767 109.01(16) yes
    O3 Cl1 O3 3_675 5_767 172.5(5) yes
    O1 Na1 O1 . 3_665 104.90(3) ?
    O1 Na1 O1 . 17_656 167.11(9) ?
    O1 Na1 O1 3_665 17_656 86.11(9) ?
    O1 Na1 O1 . 2_655 104.90(3) ?
    O1 Na1 O1 3_665 2_655 104.90(3) ?
    O1 Na1 O1 17_656 2_655 65.09(7) ?
    O1 Na1 O1 . 16_546 65.09(7) ?
    O1 Na1 O1 3_665 16_546 167.11(9) ?
    O1 Na1 O1 17_656 16_546 104.90(3) ?
    O1 Na1 O1 2_655 16_546 86.11(9) ?
    O1 Na1 O1 . 18_556 86.11(9) ?
    O1 Na1 O1 3_665 18_556 65.09(7) ?
    O1 Na1 O1 17_656 18_556 104.89(3) ?
    O1 Na1 O1 2_655 18_556 167.11(9) ?
    O1 Na1 O1 16_546 18_556 104.89(3) ?
    O1 Na1 N1 . . 66.27(3) ?
    O1 Na1 N1 3_665 . 66.27(3) ?
    O1 Na1 N1 17_656 . 113.73(3) ?
    O1 Na1 N1 2_655 . 66.27(3) ?
    O1 Na1 N1 16_546 . 113.73(3) ?
    O1 Na1 N1 18_556 . 113.73(3) ?
    O1 Na1 N1 . 16_546 113.73(3) ?
    O1 Na1 N1 3_665 16_546 113.73(3) ?
    O1 Na1 N1 17_656 16_546 66.27(3) ?
    O1 Na1 N1 2_655 16_546 113.73(3) ?
    O1 Na1 N1 16_546 16_546 66.27(3) ?
    O1 Na1 N1 18_556 16_546 66.27(3) ?
    N1 Na1 N1 . 16_546 180.0 ?
    C3A O1 C2A . . 135.9(9) ?
    C2 O1 C3 . . 96.9(4) ?
    C3A O1 Na1 . . 112.0(4) ?
    C2A O1 Na1 . . 111.3(6) ?
    C2 O1 Na1 . . 119.3(3) ?
    C3 O1 Na1 . . 112.2(3) ?
    Cl1 O2 O3 . 6_677 55.32(15) ?
    Cl1 O2 O3 . 5_767 55.32(15) ?
    O3 O2 O3 6_677 5_767 90.8(2) ?
    Cl1 O2 O3 . 4_557 55.32(15) ?
    O3 O2 O3 6_677 4_557 90.8(2) ?
    O3 O2 O3 5_767 4_557 90.8(2) ?
    Cl1 O3 O3 . 4_557 57.7(2) ?
    Cl1 O3 O2 . 4_557 54.60(16) ?
    O3 O3 O2 4_557 4_557 94.9(4) ?
    Cl1 O3 O3 . 5_767 51.2(2) ?
    O3 O3 O3 4_557 5_767 88.7(3) ?
    O2 O3 O3 4_557 5_767 85.6(3) ?
    C1 N1 C1 . 3_665 113.1(2) ?
    C1 N1 C1 . 2_655 113.1(2) ?
    C1 N1 C1 3_665 2_655 113.1(2) ?
    C1A N1 C1A 3_665 . 108.0(3) ?
    C1A N1 C1A 3_665 2_655 108.0(3) ?
    C1A N1 C1A . 2_655 108.0(3) ?
    C1 N1 Na1 . . 105.5(2) ?
    C1 N1 Na1 3_665 . 105.5(3) ?
    C1 N1 Na1 2_655 . 105.5(2) ?
    C1A N1 Na1 3_665 . 110.9(3) ?
    C1A N1 Na1 . . 110.9(3) ?
    C1A N1 Na1 2_655 . 110.9(3) ?
    C2 C1 N1 . . 116.1(6) ?
    C2 C1 H1A . . 108.3 ?
    N1 C1 H1A . . 108.3 ?
    C2 C1 H1B . . 108.3 ?
    N1 C1 H1B . . 108.3 ?
    H1A C1 H1B . . 107.4 ?
    C2A C1A N1 . . 107.4(8) ?
    C2A C1A H1C . . 110.2 ?
    N1 C1A H1C . . 110.2 ?
    C2A C1A H1D . . 110.2 ?
    N1 C1A H1D . . 110.2 ?
    H1C C1A H1D . . 108.5 ?
    O1 C2 C1 . . 109.0(4) ?
    O1 C2 H2A . . 109.9 ?
    C1 C2 H2A . . 109.9 ?
    O1 C2 H2B . . 109.9 ?
    C1 C2 H2B . . 109.9 ?
    H2A C2 H2B . . 108.3 ?
    O1 C2A C1A . . 112.6(7) ?
    O1 C2A H2C . . 109.1 ?
    C1A C2A H2C . . 109.1 ?
    O1 C2A H2D . . 109.1 ?
    C1A C2A H2D . . 109.1 ?
    H2C C2A H2D . . 107.8 ?
    O1 C3 C3 . 16_546 105.9(4) ?
    O1 C3 H3A . . 110.5 ?
    C3 C3 H3A 16_546 . 110.5 ?
    O1 C3 H3B . . 110.5 ?
    C3 C3 H3B 16_546 . 110.5 ?
    H3A C3 H3B . . 108.7 ?
    O1 C3A C3A . 16_546 106.5(5) ?
    O1 C3A H3C . . 110.4 ?
    C3A C3A H3C 16_546 . 110.4 ?
    O1 C3A H3D . . 110.4 ?
    C3A C3A H3D 16_546 . 110.4 ?
    H3C C3A H3D . . 108.6 ?
loop_
    _geom_torsion_atom_site_label_1
    _geom_torsion_atom_site_label_2
    _geom_torsion_atom_site_label_3
    _geom_torsion_atom_site_label_4
    _geom_torsion_site_symmetry_1
    _geom_torsion_site_symmetry_2
    _geom_torsion_site_symmetry_3
    _geom_torsion_site_symmetry_4
    _geom_torsion
    _geom_torsion_publ_flag
    O3 Cl1 O2 O3 4_557 . . 6_677 120.000(5) ?
    O3 Cl1 O2 O3 2_765 . . 6_677 -68.0(5) ?
    O3 Cl1 O2 O3 . . . 6_677 172.0(5) ?
    O3 Cl1 O2 O3 3_675 . . 6_677 52.0(5) ?
    O3 Cl1 O2 O3 5_767 . . 6_677 -120.000(5) ?
    O3 Cl1 O2 O3 4_557 . . 5_767 -120.000(14) ?
    O3 Cl1 O2 O3 2_765 . . 5_767 52.0(5) ?
    O3 Cl1 O2 O3 . . . 5_767 -68.0(5) ?
    O3 Cl1 O2 O3 6_677 . . 5_767 120.000(13) ?
    O3 Cl1 O2 O3 3_675 . . 5_767 172.0(5) ?
    O3 Cl1 O2 O3 2_765 . . 4_557 172.0(5) ?
    O3 Cl1 O2 O3 . . . 4_557 52.0(5) ?
    O3 Cl1 O2 O3 6_677 . . 4_557 -120.000(3) ?
    O3 Cl1 O2 O3 3_675 . . 4_557 -68.0(5) ?
    O3 Cl1 O2 O3 5_767 . . 4_557 120.000(2) ?
    O2 Cl1 O3 O3 4_557 . . 4_557 125.0(4) ?
    O2 Cl1 O3 O3 . . . 4_557 -55.0(4) ?
    O3 Cl1 O3 O3 2_765 . . 4_557 -175.6(3) ?
    O3 Cl1 O3 O3 3_675 . . 4_557 65.5(5) ?
    O3 Cl1 O3 O3 5_767 . . 4_557 -118.2(4) ?
    O2 Cl1 O3 O2 . . . 4_557 180.000(4) ?
    O3 Cl1 O3 O2 4_557 . . 4_557 -125.0(4) ?
    O3 Cl1 O3 O2 2_765 . . 4_557 59.45(19) ?
    O3 Cl1 O3 O2 3_675 . . 4_557 -59.45(19) ?
    O3 Cl1 O3 O2 5_767 . . 4_557 116.8(3) ?
    O2 Cl1 O3 O3 4_557 . . 5_767 -116.8(3) ?
    O2 Cl1 O3 O3 . . . 5_767 63.2(3) ?
    O3 Cl1 O3 O3 4_557 . . 5_767 118.2(4) ?
    O3 Cl1 O3 O3 2_765 . . 5_767 -57.3(4) ?
    O3 Cl1 O3 O3 3_675 . . 5_767 -176.2(2) ?
    O1 Na1 O1 C3A 3_665 . . . 153.1(4) ?
    O1 Na1 O1 C3A 17_656 . . . -58.9(4) ?
    O1 Na1 O1 C3A 2_655 . . . -96.7(4) ?
    O1 Na1 O1 C3A 16_546 . . . -18.3(4) ?
    O1 Na1 O1 C3A 18_556 . . . 90.1(4) ?
    N1 Na1 O1 C3A . . . . -151.8(4) ?
    N1 Na1 O1 C3A 16_546 . . . 28.2(4) ?
    O1 Na1 O1 C2A 3_665 . . . -35.5(7) ?
    O1 Na1 O1 C2A 17_656 . . . 112.5(7) ?
    O1 Na1 O1 C2A 2_655 . . . 74.8(7) ?
    O1 Na1 O1 C2A 16_546 . . . 153.2(7) ?
    O1 Na1 O1 C2A 18_556 . . . -98.4(7) ?
    N1 Na1 O1 C2A . . . . 19.7(7) ?
    N1 Na1 O1 C2A 16_546 . . . -160.3(7) ?
    O1 Na1 O1 C2 3_665 . . . -58.0(5) ?
    O1 Na1 O1 C2 17_656 . . . 90.0(5) ?
    O1 Na1 O1 C2 2_655 . . . 52.3(5) ?
    O1 Na1 O1 C2 16_546 . . . 130.7(5) ?
    O1 Na1 O1 C2 18_556 . . . -120.9(5) ?
    N1 Na1 O1 C2 . . . . -2.8(5) ?
    N1 Na1 O1 C2 16_546 . . . 177.2(5) ?
    O1 Na1 O1 C3 3_665 . . . -170.2(3) ?
    O1 Na1 O1 C3 17_656 . . . -22.2(3) ?
    O1 Na1 O1 C3 2_655 . . . -59.9(3) ?
    O1 Na1 O1 C3 16_546 . . . 18.5(3) ?
    O1 Na1 O1 C3 18_556 . . . 126.9(3) ?
    N1 Na1 O1 C3 . . . . -115.1(3) ?
    N1 Na1 O1 C3 16_546 . . . 64.9(3) ?
    O1 Na1 N1 C1 . . . . -23.0(4) ?
    O1 Na1 N1 C1 3_665 . . . 97.0(4) ?
    O1 Na1 N1 C1 17_656 . . . 171.1(3) ?
    O1 Na1 N1 C1 2_655 . . . -143.0(4) ?
    O1 Na1 N1 C1 16_546 . . . -68.9(3) ?
    O1 Na1 N1 C1 18_556 . . . 51.1(3) ?
    O1 Na1 N1 C1 . . . 3_665 -143.0(3) ?
    O1 Na1 N1 C1 3_665 . . 3_665 -23.0(3) ?
    O1 Na1 N1 C1 17_656 . . 3_665 51.1(3) ?
    O1 Na1 N1 C1 2_655 . . 3_665 97.0(3) ?
    O1 Na1 N1 C1 16_546 . . 3_665 171.1(3) ?
    O1 Na1 N1 C1 18_556 . . 3_665 -68.9(3) ?
    O1 Na1 N1 C1 . . . 2_655 97.0(4) ?
    O1 Na1 N1 C1 3_665 . . 2_655 -143.0(4) ?
    O1 Na1 N1 C1 17_656 . . 2_655 -68.9(4) ?
    O1 Na1 N1 C1 2_655 . . 2_655 -23.0(4) ?
    O1 Na1 N1 C1 16_546 . . 2_655 51.1(4) ?
    O1 Na1 N1 C1 18_556 . . 2_655 171.1(4) ?
    O1 Na1 N1 C1A . . . 3_665 -107.5(4) ?
    O1 Na1 N1 C1A 3_665 . . 3_665 12.5(4) ?
    O1 Na1 N1 C1A 17_656 . . 3_665 86.6(4) ?
    O1 Na1 N1 C1A 2_655 . . 3_665 132.5(4) ?
    O1 Na1 N1 C1A 16_546 . . 3_665 -153.4(4) ?
    O1 Na1 N1 C1A 18_556 . . 3_665 -33.4(4) ?
    O1 Na1 N1 C1A . . . . 12.5(4) ?
    O1 Na1 N1 C1A 3_665 . . . 132.5(4) ?
    O1 Na1 N1 C1A 17_656 . . . -153.4(4) ?
    O1 Na1 N1 C1A 2_655 . . . -107.5(4) ?
    O1 Na1 N1 C1A 16_546 . . . -33.4(4) ?
    O1 Na1 N1 C1A 18_556 . . . 86.6(4) ?
    O1 Na1 N1 C1A . . . 2_655 132.5(5) ?
    O1 Na1 N1 C1A 3_665 . . 2_655 -107.5(5) ?
    O1 Na1 N1 C1A 17_656 . . 2_655 -33.4(4) ?
    O1 Na1 N1 C1A 2_655 . . 2_655 12.5(5) ?
    O1 Na1 N1 C1A 16_546 . . 2_655 86.6(5) ?
    O1 Na1 N1 C1A 18_556 . . 2_655 -153.4(5) ?
    C3 O1 C2 C1 . . . . 149.0(7) ?
    Na1 O1 C2 C1 . . . . 28.7(9) ?
    C3A O1 C2A C1A . . . . 115.5(10) ?
    Na1 O1 C2A C1A . . . . -53.0(13) ?
    C2 O1 C3 C3 . . . 16_546 -177.7(7) ?
    Na1 O1 C3 C3 . . . 16_546 -52.1(8) ?
    C2A O1 C3A C3A . . . 16_546 -116.9(11) ?
    Na1 O1 C3A C3A . . . 16_546 51.6(10) ?
    C1 N1 C1 C2 3_665 . . . 166.0(5) ?
    C1 N1 C1 C2 2_655 . . . -63.7(9) ?
    Na1 N1 C1 C2 . . . . 51.2(6) ?
    C1A N1 C1A C2A 3_665 . . . 79.9(10) ?
    C1A N1 C1A C2A 2_655 . . . -163.5(7) ?
    Na1 N1 C1A C2A . . . . -41.8(8) ?
    N1 C1 C2 O1 . . . . -55.6(9) ?
    N1 C1A C2A O1 . . . . 65.1(14) ?
