# Supplementary material for: (4,7,13,16,21,24-Hexaoxa-1,10-diaza­bicyclo­[8.8.8]hexa­cosa­ne)sodium perchlorate
Source: Acta Crystallogr Sect E Struct Rep Online. 2009 Oct 17;65(Pt 11):m1381–2. doi: 10.1107/S1600536809039683 (PMC2971382; doi:10.1107/S1600536809039683)
Supplement: Supplementary file 2 [file e-65-m1381-Isup2.hkl]

# 
# h,k,l, Fc-squared, Fo-squared, sigma(Fo-squared) and status flag 
# 
data_I
_shelx_title ' BURNETTE09     R32' 
_shelx_refln_list_code          4 
_shelx_F_calc_maximum      197.26 
_exptl_crystal_F_000       798.00 
_reflns_d_resolution_high  0.8006 
 
loop_ 
 _symmetry_equiv_pos_as_xyz 
 'x, y, z' 
 '-y, x-y, z' 
 '-x+y, -x, z' 
 'y, x, -z' 
 '-x, -x+y, -z' 
 'x-y, -y, -z' 
 'x+2/3, y+1/3, z+1/3' 
 '-y+2/3, x-y+1/3, z+1/3' 
 '-x+y+2/3, -x+1/3, z+1/3' 
 'y+2/3, x+1/3, -z+1/3' 
 '-x+2/3, -x+y+1/3, -z+1/3' 
 'x-y+2/3, -y+1/3, -z+1/3' 
 'x+1/3, y+2/3, z+2/3' 
 '-y+1/3, x-y+2/3, z+2/3' 
 '-x+y+1/3, -x+2/3, z+2/3' 
 'y+1/3, x+2/3, -z+2/3' 
 '-x+1/3, -x+y+2/3, -z+2/3' 
 'x-y+1/3, -y+2/3, -z+2/3' 
 
_cell_length_a     8.4730 
_cell_length_b     8.4730 
_cell_length_c    28.2200 
_cell_angle_alpha  90.000 
_cell_angle_beta   90.000 
_cell_angle_gamma 120.000 
 
_shelx_F_squared_multiplier     1.000 
 
loop_ 
 _refln_index_h 
 _refln_index_k 
 _refln_index_l 
 _refln_F_squared_calc 
 _refln_F_squared_meas 
 _refln_F_squared_sigma 
 _refln_observed_status 
   1   1   0    11424.31    12755.14    123.26 o 
  -1   2   0    11627.56    13216.48    148.57 o 
   2   2   0    14959.65    15323.28    147.50 o 
   0   3   0     2649.29     3151.88     22.77 o 
   3   3   0     1766.52     1652.14     18.13 o 
  -2   4   0    14924.42    15544.96    159.75 o 
   1   4   0     1919.19     1933.58     14.40 o 
   4   4   0     2419.41     2475.35     32.21 o 
  -1   5   0     1888.09     1924.06     14.14 o 
   2   5   0     2538.12     2510.22     20.69 o 
   5   5   0      215.15      211.75      6.94 o 
  -3   6   0     1799.59     1701.59     21.52 o 
   0   6   0     3278.64     3280.30     32.36 o 
   3   6   0      192.38      174.54      4.98 o 
  -2   7   0     2542.00     2452.01     24.82 o 
   1   7   0      205.47      217.92      4.83 o 
  -4   8   0     2405.88     2444.43     35.55 o 
  -1   8   0      212.92      215.51      4.74 o 
   2   8   0      294.16      315.81     10.05 o 
  -3   9   0      191.14      164.51      4.57 o 
   0   9   0      367.24      398.97      7.44 o 
  -5  10   0      220.47      220.27      9.71 o 
  -2  10   0      293.29      296.00      9.64 o 
  -1   1   1     2191.94     2367.03     17.10 o 
  -3   2   1      815.29      847.19      6.47 o 
   0   2   1    15702.86    15772.05    102.38 o 
  -5   3   1      668.12      781.86      6.51 o 
  -2   3   1      816.88      861.21      7.01 o 
   1   3   1      413.02      452.09      3.75 o 
  -7   4   1      422.47      433.73      5.52 o 
  -4   4   1     1453.20     1431.79     10.76 o 
  -1   4   1      430.75      463.12      4.25 o 
   2   4   1     1085.93      930.99      9.08 o 
  -9   5   1       75.00       61.46      2.76 o 
  -6   5   1      598.56      594.33      6.27 o 
  -3   5   1      651.85      758.69      7.04 o 
   0   5   1        1.52        3.56      0.88 o 
   3   5   1      290.91      263.49      4.69 o 
  -8   6   1       31.39       45.14      2.52 o 
  -5   6   1      622.46      615.04      7.80 o 
  -2   6   1     1087.05      935.46     10.08 o 
   1   6   1      298.93      271.65      4.95 o 
   4   6   1       43.68       53.73      3.52 o 
 -10   7   1       11.69        6.91      2.57 o 
  -7   7   1        1.22        0.83      1.48 o 
  -4   7   1      407.18      415.69      6.44 o 
  -1   7   1      292.89      263.46      5.16 o 
   2   7   1      112.81      103.65      4.40 o 
  -9   8   1        8.94       12.88      2.43 o 
  -6   8   1       31.71       37.87      2.44 o 
  -3   8   1      303.60      276.70      5.13 o 
   0   8   1       83.78      102.75      4.60 o 
  -8   9   1        7.15        2.39      2.05 o 
  -5   9   1       75.68       72.38      3.15 o 
  -2   9   1      111.89       90.44      4.63 o 
  -7  10   1       13.51       15.09      2.66 o 
  -4  10   1       39.68       43.17      3.06 o 
   0   1   2    14211.14    16341.24    119.89 o 
  -2   2   2    29006.79    29262.18    259.15 o 
   1   2   2     2495.78     2484.03     17.55 o 
  -4   3   2     3570.95     3653.18     25.61 o 
  -1   3   2     2434.08     2372.16     17.97 o 
   2   3   2     4177.17     4378.38     30.83 o 
  -6   4   2     1931.94     1977.80     16.30 o 
  -3   4   2     3593.51     3713.64     26.61 o 
   0   4   2      542.66      420.22      3.78 o 
   3   4   2     1287.39     1197.39     11.47 o 
  -8   5   2      836.74      819.97      9.62 o 
  -5   5   2     2174.03     2159.07     16.69 o 
  -2   5   2     4176.93     4422.48     31.76 o 
   1   5   2      839.70      859.62      8.69 o 
   4   5   2      471.45      473.40      7.16 o 
 -10   6   2      187.12      198.62      5.74 o 
  -7   6   2      661.65      695.05      8.21 o 
  -4   6   2     1916.60     1932.92     18.24 o 
  -1   6   2      839.04      862.79      9.48 o 
   2   6   2     1144.88     1143.46     11.70 o 
  -9   7   2      128.29      145.63      5.93 o 
  -6   7   2      662.15      691.01      9.62 o 
  -3   7   2     1302.84     1265.46     14.06 o 
   0   7   2     1093.54     1012.82     12.36 o 
   3   7   2      153.56      140.59      5.09 o 
  -8   8   2      187.42      182.59      5.16 o 
  -5   8   2      835.35      826.39     15.79 o 
  -2   8   2     1142.59     1112.49     14.15 o 
   1   8   2       53.15       54.27      3.33 o 
  -7   9   2      130.68      152.22      4.82 o 
  -4   9   2      467.43      466.61      7.81 o 
  -1   9   2       55.53       53.99      3.18 o 
  -6  10   2      187.47      206.90      5.36 o 
  -3  10   2      155.05      144.82      4.62 o 
   0   0   3     1368.21     1162.72     31.34 o 
   1   1   3    17451.41    18838.32    127.84 o 
  -1   2   3    17329.89    18645.08    183.94 o 
   2   2   3     1037.54     1361.43      9.91 o 
  -3   3   3      983.46     1364.22     10.08 o 
   0   3   3       45.33       47.19      1.06 o 
   3   3   3     1383.60     1315.85     10.92 o 
  -5   4   3      406.89      461.64      4.83 o 
  -2   4   3     1034.88     1345.70     12.07 o 
   1   4   3      260.60      277.96      3.46 o 
   4   4   3       57.23       57.02      2.46 o 
  -7   5   3       76.22       75.24      2.24 o 
  -4   5   3      418.04      473.88      4.84 o 
  -1   5   3      277.74      293.30      3.45 o 
   2   5   3      160.47      147.93      3.07 o 
   5   5   3       46.25       51.10      2.93 o 
  -9   6   3      148.19      144.26      4.27 o 
  -6   6   3        0.33       10.83      1.70 o 
  -3   6   3     1374.83     1303.97     12.25 o 
   0   6   3       39.20       40.19      2.04 o 
   3   6   3       22.66       18.98      2.20 o 
  -8   7   3       71.82       65.00      2.93 o 
  -5   7   3       76.86       68.60      2.52 o 
  -2   7   3      156.97      143.94      3.27 o 
   1   7   3       16.75        9.80      1.89 o 
  -7   8   3       70.64       66.39      3.51 o 
  -4   8   3       62.57       64.07      2.74 o 
  -1   8   3       15.88        7.17      1.70 o 
  -9   9   3       16.88       13.00      2.70 o 
  -6   9   3      147.20      134.60      4.17 o 
  -3   9   3       24.29       27.21      2.87 o 
   0   9   3       29.70       24.28      2.69 o 
  -5  10   3       42.18       49.06      3.73 o 
  -1   1   4     3868.21     4332.06     30.54 o 
  -3   2   4     8060.29     8310.13     56.14 o 
   0   2   4     2804.90     3333.05     23.80 o 
  -5   3   4     2894.51     2706.80     18.99 o 
  -2   3   4     8063.90     8270.25     66.64 o 
   1   3   4     3092.30     2926.74     20.03 o 
  -7   4   4     1020.89      983.04     10.32 o 
  -4   4   4      400.73      448.95      4.21 o 
  -1   4   4     3054.53     2879.43     28.17 o 
   2   4   4        4.09        5.24      1.07 o 
  -9   5   4      125.68      132.01      3.68 o 
  -6   5   4     1572.44     1670.37     14.86 o 
  -3   5   4     2904.78     2660.43     20.47 o 
   0   5   4      190.53      243.86      4.36 o 
   3   5   4     1338.08     1353.85     13.89 o 
  -8   6   4       79.57       93.98      3.33 o 
  -5   6   4     1543.08     1614.71     16.03 o 
  -2   6   4        5.37        7.53      0.98 o 
   1   6   4      753.88      708.98      8.78 o 
   4   6   4      152.88      147.90      4.49 o 
 -10   7   4      227.52      253.43      7.15 o 
  -7   7   4       19.96       25.03      2.21 o 
  -4   7   4     1036.79     1007.86     11.11 o 
  -1   7   4      767.69      758.18      9.74 o 
   2   7   4       51.67       41.83      3.03 o 
  -9   8   4      271.05      264.48      6.71 o 
  -6   8   4       81.65       92.15      3.30 o 
  -3   8   4     1325.09     1307.42     14.99 o 
   0   8   4      103.20       77.88      3.60 o 
  -8   9   4      273.56      268.46      5.74 o 
  -5   9   4      126.10      134.09      4.40 o 
  -2   9   4       53.98       48.10      2.78 o 
  -7  10   4      225.15      249.78      6.30 o 
  -4  10   4      156.57      148.82      9.68 o 
   0   1   5    38911.07    38959.33    265.86 o 
  -2   2   5     5637.66     5557.85     51.20 o 
   1   2   5      936.68     1058.96      7.46 o 
  -4   3   5     4280.81     4378.30     29.50 o 
  -1   3   5      970.89     1087.05     13.30 o 
   2   3   5       33.62       40.15      1.18 o 
  -6   4   5      187.91      193.64      3.01 o 
  -3   4   5     4229.07     4350.87     31.24 o 
   0   4   5     1590.73     1661.46     12.85 o 
   3   4   5      843.93      814.62      8.59 o 
  -8   5   5      257.20      235.99      4.85 o 
  -5   5   5      354.46      350.90      4.00 o 
  -2   5   5       40.81       44.10      1.86 o 
   1   5   5     1241.69     1149.99     11.46 o 
   4   5   5       46.26       48.16      2.64 o 
 -10   6   5        2.55        0.57      2.30 o 
  -7   6   5      186.66      186.09      3.87 o 
  -4   6   5      198.13      205.04      3.84 o 
  -1   6   5     1235.66     1148.40     12.13 o 
   2   6   5       64.90       65.29      2.78 o 
  -9   7   5        5.77        6.08      2.26 o 
  -6   7   5      192.75      194.45      4.41 o 
  -3   7   5      840.93      813.89      9.37 o 
   0   7   5        1.45        6.76      1.70 o 
   3   7   5       52.94       59.74      4.46 o 
  -8   8   5        1.01        8.01      3.11 o 
  -5   8   5      251.20      238.15      4.72 o 
  -2   8   5       70.92       72.42      3.91 o 
   1   8   5      107.60      107.47      4.04 o 
  -7   9   5        5.22        6.16      2.19 o 
  -4   9   5       48.01       55.97      2.88 o 
  -1   9   5      107.17      112.81      4.73 o 
  -6  10   5        2.84        2.30      2.35 o 
  -3  10   5       50.75       55.17      3.24 o 
   0   0   6      334.21      253.22      5.86 o 
   1   1   6     2655.08     2707.49     18.91 o 
  -1   2   6     2704.73     2772.04     22.90 o 
   2   2   6       11.51       15.02      0.98 o 
  -3   3   6     2152.33     1986.15     14.32 o 
   0   3   6      245.68      143.99      2.05 o 
   3   3   6      976.73      934.58     10.22 o 
  -5   4   6      489.55      434.00      4.83 o 
  -2   4   6       15.08       12.84      1.12 o 
   1   4   6     1454.39     1347.94     13.29 o 
   4   4   6      452.14      440.14      6.57 o 
  -7   5   6      617.03      688.32      8.59 o 
  -4   5   6      498.98      443.01      4.58 o 
  -1   5   6     1445.87     1358.38     12.62 o 
   2   5   6      202.93      205.91      3.67 o 
   5   5   6      164.31      169.04      5.16 o 
  -9   6   6      144.80      141.90      4.46 o 
  -6   6   6      170.38      177.98      3.61 o 
  -3   6   6      962.98      918.72     11.76 o 
   0   6   6        5.69        2.70      1.18 o 
   3   6   6      161.35      151.97      4.76 o 
  -8   7   6      109.64      119.71      4.70 o 
  -5   7   6      617.31      667.74      8.23 o 
  -2   7   6      215.00      215.32      4.19 o 
   1   7   6      449.77      428.35      7.14 o 
  -7   8   6      107.91      122.73      3.92 o 
  -4   8   6      451.22      431.11      6.29 o 
  -1   8   6      448.85      415.03      6.89 o 
  -9   9   6       75.80       69.10      4.31 o 
  -6   9   6      147.96      144.76      6.72 o 
  -3   9   6      159.42      152.29      4.30 o 
   0   9   6       63.18       67.09      5.88 o 
  -5  10   6      163.51      172.35      5.40 o 
  -1   1   7     1406.79     1279.52      9.67 o 
  -3   2   7      176.59      164.52      1.96 o 
   0   2   7        0.17       -0.39      0.42 o 
  -5   3   7      348.46      350.24      3.57 o 
  -2   3   7      171.62      158.05      2.30 o 
   1   3   7      412.44      435.38      4.02 o 
  -7   4   7       67.29       66.95      2.23 o 
  -4   4   7     2723.15     3017.09     21.53 o 
  -1   4   7      422.33      450.40      4.82 o 
   2   4   7      328.88      330.52      4.46 o 
  -9   5   7       75.90       73.66      3.31 o 
  -6   5   7       20.93       20.22      1.34 o 
  -3   5   7      336.78      334.99      5.11 o 
   0   5   7      165.87      202.68      3.51 o 
   3   5   7      150.08      148.72      3.65 o 
  -8   6   7        6.00        9.78      1.92 o 
  -5   6   7       25.38       25.79      1.72 o 
  -2   6   7      335.28      347.90      4.34 o 
   1   6   7      157.29      148.91      3.61 o 
   4   6   7        9.26       10.37      2.49 o 
 -10   7   7        4.54        4.87      2.69 o 
  -7   7   7        1.11       -1.52      1.65 o 
  -4   7   7       62.88       66.71      1.98 o 
  -1   7   7      153.90      148.96      3.44 o 
   2   7   7       22.19       29.04      2.69 o 
  -9   8   7       12.29       24.04      3.56 o 
  -6   8   7        6.43        5.16      1.69 o 
  -3   8   7      156.43      161.63      3.83 o 
   0   8   7        6.89        0.49      1.84 o 
  -8   9   7       12.31       24.16      2.70 o 
  -5   9   7       73.62       78.74      3.10 o 
  -2   9   7       22.24       28.42      2.49 o 
  -7  10   7        5.27        2.02      2.46 o 
  -4  10   7        7.99        8.51      3.24 o 
   0   1   8     7802.42     8433.15     65.83 o 
  -2   2   8    10401.30    11356.21     76.69 o 
   1   2   8      830.83      689.67      7.83 o 
  -4   3   8      463.57      501.36      4.57 o 
  -1   3   8      787.98      635.68      6.07 o 
   2   3   8     1107.57     1081.97      8.80 o 
  -6   4   8     2119.09     2188.73     17.28 o 
  -3   4   8      496.23      524.93      4.47 o 
   0   4   8      994.05     1150.29      9.38 o 
   3   4   8      784.84      726.82      7.98 o 
  -8   5   8      379.87      384.63      6.52 o 
  -5   5   8     1274.57     1546.58     13.15 o 
  -2   5   8     1103.39     1068.98     13.63 o 
   1   5   8      541.48      504.40      6.22 o 
   4   5   8      192.20      173.15      4.71 o 
 -10   6   8      173.93      159.95      5.18 o 
  -7   6   8      481.69      498.49      6.62 o 
  -4   6   8     2114.40     2139.79     25.19 o 
  -1   6   8      552.37      527.72      6.75 o 
   2   6   8      460.31      390.67      6.32 o 
  -9   7   8      165.03      158.29      4.98 o 
  -6   7   8      475.13      476.92      7.51 o 
  -3   7   8      786.45      718.84      9.60 o 
   0   7   8      708.48      729.16     14.12 o 
   3   7   8       92.36       88.38      5.11 o 
  -8   8   8       71.59       64.58      3.59 o 
  -5   8   8      382.70      379.52      6.14 o 
  -2   8   8      457.98      401.64      6.47 o 
   1   8   8      123.61       94.86      4.16 o 
  -7   9   8      166.86      157.25      4.86 o 
  -4   9   8      189.78      166.93      4.56 o 
  -1   9   8      124.58       84.27      3.74 o 
  -6  10   8      172.67      155.55      5.49 o 
  -3  10   8       94.02       82.15      3.86 o 
   0   0   9     4627.43     3423.62     54.27 o 
   1   1   9      897.62     1117.52      9.15 o 
  -1   2   9      895.49     1122.04      8.73 o 
   2   2   9      300.49      285.46      2.99 o 
  -3   3   9      169.15      150.18      1.91 o 
   0   3   9       91.36       76.02      1.31 o 
   3   3   9       83.38       68.32      1.88 o 
  -5   4   9      182.32      175.98      2.90 o 
  -2   4   9      296.51      284.14      4.65 o 
   1   4   9      774.35      787.05      8.83 o 
   4   4   9        3.56        7.09      1.66 o 
  -7   5   9       42.59       32.88      1.94 o 
  -4   5   9      167.47      157.52      2.52 o 
  -1   5   9      777.47      793.10      7.68 o 
   2   5   9       50.84       47.57      2.35 o 
   5   5   9        0.21       -2.65      2.65 o 
  -9   6   9       26.72       27.78      2.94 o 
  -6   6   9       94.22       77.10      2.46 o 
  -3   6   9       92.74       69.53      2.81 o 
   0   6   9        2.52        8.46      1.38 o 
   3   6   9        8.68        8.87      2.18 o 
  -8   7   9        1.97       -2.08      2.08 o 
  -5   7   9       42.16       37.83      1.98 o 
  -2   7   9       46.93       46.82      2.24 o 
   1   7   9       10.56       19.99      2.43 o 
  -7   8   9        3.01       -1.63      1.79 o 
  -4   8   9        3.52       -0.43      1.97 o 
  -1   8   9       12.31       21.88      2.17 o 
  -6   9   9       24.03       21.57      2.37 o 
  -3   9   9       10.65       12.32      1.97 o 
  -5  10   9        0.55        1.05      2.16 o 
  -1   1  10    11395.19    11703.19     78.83 o 
  -3   2  10     3915.93     4080.98     33.19 o 
   0   2  10      926.66      849.40      8.04 o 
  -5   3  10     1726.51     1695.84     12.61 o 
  -2   3  10     3903.21     3961.71     28.56 o 
   1   3  10      303.81      278.01      3.01 o 
  -7   4  10     1418.78     1392.50     13.25 o 
  -4   4  10     3339.48     3234.23     23.12 o 
  -1   4  10      292.55      271.10      2.88 o 
   2   4  10     1065.07     1016.31      9.49 o 
  -9   5  10      158.73      156.81      4.92 o 
  -6   5  10     1399.93     1456.04     12.31 o 
  -3   5  10     1729.21     1690.32     17.66 o 
   0   5  10     1640.32     1648.52     15.46 o 
   3   5  10      623.20      649.35      8.70 o 
  -8   6  10      160.81      190.99      5.20 o 
  -5   6  10     1400.89     1442.83     14.67 o 
  -2   6  10     1069.35     1017.13     12.13 o 
   1   6  10      819.22      778.70      9.63 o 
   4   6  10      190.73      193.67     10.29 o 
  -7   7  10      187.62      194.45      7.07 o 
  -4   7  10     1416.28     1361.20     22.79 o 
  -1   7  10      826.49      763.19      9.86 o 
   2   7  10      324.90      291.52      6.59 o 
  -9   8  10      256.57      297.93      8.98 o 
  -6   8  10      159.97      188.26      4.83 o 
  -3   8  10      620.16      646.43     11.08 o 
   0   8  10      282.03      298.49      6.42 o 
  -8   9  10      256.00      284.16      7.74 o 
  -5   9  10      161.77      156.85      4.11 o 
  -2   9  10      324.83      273.89      6.99 o 
  -4  10  10      190.62      193.06      4.75 o 
   0   1  11        2.22        9.23      0.78 o 
  -2   2  11     2457.73     2956.70     20.09 o 
   1   2  11     1151.64     1156.04      8.33 o 
  -4   3  11      129.47      159.16      3.06 o 
  -1   3  11     1181.35     1161.58      9.23 o 
   2   3  11       17.25       19.07      1.26 o 
  -6   4  11      149.89      124.27      2.75 o 
  -3   4  11      116.24      144.53      2.00 o 
   0   4  11      899.53      876.85      8.24 o 
   3   4  11       37.90       31.20      1.88 o 
  -8   5  11       63.40       56.73      2.85 o 
  -5   5  11       51.06       56.84      1.87 o 
  -2   5  11       16.70       18.81      1.44 o 
   1   5  11       87.79       80.18      2.47 o 
   4   5  11        6.38        9.04      2.46 o 
  -7   6  11       25.65       23.73      2.06 o 
  -4   6  11      149.57      118.22      2.80 o 
  -1   6  11       79.75       70.88      2.44 o 
   2   6  11       21.78       23.39      2.51 o 
  -9   7  11        6.05        7.90      2.64 o 
  -6   7  11       29.42       26.79      2.15 o 
  -3   7  11       43.07       29.32      2.63 o 
   0   7  11        0.10        0.51      1.73 o 
  -8   8  11        9.04       18.25      2.75 o 
  -5   8  11       59.19       51.08      2.46 o 
  -2   8  11       24.44       28.34      2.48 o 
   1   8  11        8.95        3.97      2.59 o 
  -7   9  11        6.32       10.42      2.33 o 
  -4   9  11        4.91        7.62      2.76 o 
  -1   9  11        9.90        1.82      2.26 o 
   0   0  12      284.05      184.45      4.16 o 
   1   1  12     3244.88     3245.12     22.83 o 
  -1   2  12     3217.81     3245.04     24.64 o 
   2   2  12      998.46      874.29      7.31 o 
  -3   3  12     5992.95     6410.13     42.51 o 
   0   3  12      444.69      441.52      3.99 o 
   3   3  12     1263.08     1275.33     11.12 o 
  -5   4  12     2242.50     2194.88     17.92 o 
  -2   4  12     1001.46      880.03      7.40 o 
   1   4  12     1119.30     1044.18     10.00 o 
   4   4  12      398.56      450.46      6.95 o 
  -7   5  12      383.60      395.93      5.73 o 
  -4   5  12     2247.69     2187.56     18.53 o 
  -1   5  12     1125.91     1037.34     10.21 o 
   2   5  12      665.96      673.32      9.22 o 
  -9   6  12      169.60      187.23      6.71 o 
  -6   6  12      271.46      280.30      4.53 o 
  -3   6  12     1250.51     1256.63     16.76 o 
   0   6  12      323.12      380.88      5.76 o 
   3   6  12      314.52      306.84      6.37 o 
  -8   7  12      121.65      123.13      4.55 o 
  -5   7  12      381.92      388.55      6.34 o 
  -2   7  12      674.43      686.26      9.01 o 
   1   7  12      427.16      456.19     10.74 o 
  -7   8  12      121.11      123.82      4.40 o 
  -4   8  12      399.71      461.18      8.98 o 
  -1   8  12      425.24      443.28      7.79 o 
  -6   9  12      171.00      195.65      4.82 o 
  -3   9  12      314.73      301.07      5.68 o 
  -1   1  13      384.55      362.29      3.92 o 
  -3   2  13      230.73      231.39      2.74 o 
   0   2  13       85.96       89.02      1.49 o 
  -5   3  13      132.48      118.43      2.17 o 
  -2   3  13      228.20      225.65      2.64 o 
   1   3  13      327.88      361.74      4.38 o 
  -7   4  13       25.21       11.97      1.61 o 
  -4   4  13       59.62       47.69      1.55 o 
  -1   4  13      330.32      361.99      3.85 o 
   2   4  13       36.32       51.04      2.01 o 
  -9   5  13       46.29       39.34      4.09 o 
  -6   5  13       34.35       24.59      1.63 o 
  -3   5  13      132.97      116.24      2.40 o 
   0   5  13        9.30        4.75      1.25 o 
   3   5  13        8.25        6.54      2.03 o 
  -8   6  13       45.13       55.18      3.19 o 
  -5   6  13       30.37       23.99      2.68 o 
  -2   6  13       35.41       48.42      1.69 o 
   1   6  13       71.27       87.62      4.10 o 
  -7   7  13       21.51       23.76      2.54 o 
  -4   7  13       28.94       12.87      2.34 o 
  -1   7  13       70.36       86.71      3.11 o 
   2   7  13        0.31       -2.57      2.57 o 
  -6   8  13       44.34       55.40      2.95 o 
  -3   8  13        9.66        7.34      2.27 o 
   0   8  13       23.73       16.49      2.52 o 
  -5   9  13       43.08       32.55      3.27 o 
  -2   9  13        0.68        2.43      2.12 o 
   0   1  14      330.70      386.89      5.05 o 
  -2   2  14     6955.52     7040.92     46.50 o 
   1   2  14     1188.56     1145.85      9.07 o 
  -4   3  14      647.09      590.91      6.00 o 
  -1   3  14     1170.06     1129.80      9.26 o 
   2   3  14      261.33      263.18      3.70 o 
  -6   4  14     1280.87     1257.81     12.01 o 
  -3   4  14      657.21      617.25      6.18 o 
   0   4  14     1317.25     1379.62     13.10 o 
   3   4  14      520.96      560.61      8.25 o 
  -8   5  14       50.10       53.96      3.48 o 
  -5   5  14      441.72      412.99      5.50 o 
  -2   5  14      268.16      260.69      3.71 o 
   1   5  14      294.33      333.42      5.38 o 
   4   5  14      110.35      101.10      4.74 o 
  -7   6  14       58.18       76.01      3.11 o 
  -4   6  14     1278.36     1239.86     13.95 o 
  -1   6  14      308.09      340.43      5.67 o 
   2   6  14      244.41      294.96      6.01 o 
  -9   7  14      360.43      356.06      9.33 o 
  -6   7  14       52.46       71.22      3.02 o 
  -3   7  14      511.86      549.03      9.72 o 
   0   7  14      287.15      264.82      5.87 o 
  -8   8  14      226.65      261.57      7.19 o 
  -5   8  14       54.95       56.42      3.69 o 
  -2   8  14      242.66      289.75      5.55 o 
  -7   9  14      359.83      350.22      7.60 o 
  -4   9  14      113.26      112.11      5.11 o 
   0   0  15    17064.64    17262.05    264.65 o 
   1   1  15      481.16      466.28      4.81 o 
  -1   2  15      504.92      488.62      4.41 o 
   2   2  15     2002.32     1859.23     14.84 o 
  -3   3  15      866.46      685.94      6.65 o 
   0   3  15      218.68      320.23      3.87 o 
   3   3  15      343.61      321.05      4.92 o 
  -5   4  15      185.76      221.90      3.55 o 
  -2   4  15     1987.73     1845.90     15.01 o 
   1   4  15      100.45      111.53      2.76 o 
   4   4  15      123.84      144.58      4.74 o 
  -7   5  15      115.71      118.84      3.69 o 
  -4   5  15      178.83      216.66      3.69 o 
  -1   5  15       91.94       97.21      2.69 o 
   2   5  15      155.25      174.22      4.41 o 
  -9   6  15        2.97        4.57      3.04 o 
  -6   6  15      223.10      201.94      5.27 o 
  -3   6  15      358.67      331.51      5.79 o 
   0   6  15      582.19      612.84      8.14 o 
   3   6  15       39.12       33.99      3.22 o 
  -8   7  15        6.03        5.13      3.04 o 
  -5   7  15      112.68      116.02      3.33 o 
  -2   7  15      155.44      172.49      4.08 o 
   1   7  15       47.81       53.15      3.52 o 
  -7   8  15        7.13        3.01      2.26 o 
  -4   8  15      120.73      145.70      4.99 o 
  -1   8  15       51.34       53.74      3.24 o 
  -6   9  15        3.11        5.66      2.05 o 
  -3   9  15       37.31       26.83      2.53 o 
  -1   1  16      376.42      417.03      4.07 o 
  -3   2  16      268.95      242.25      3.16 o 
   0   2  16     3018.86     2976.98     23.20 o 
  -5   3  16      151.53      146.62      3.22 o 
  -2   3  16      273.48      242.77      3.30 o 
   1   3  16      413.22      408.92      5.34 o 
  -7   4  16      367.43      377.63      6.99 o 
  -4   4  16     1584.18     1565.19     15.00 o 
  -1   4  16      430.81      431.03      5.40 o 
   2   4  16      691.76      708.62      8.34 o 
  -9   5  16       97.55      117.46      6.13 o 
  -6   5  16      300.75      311.43      5.96 o 
  -3   5  16      144.52      146.76      3.50 o 
   0   5  16      351.67      376.99      5.73 o 
   3   5  16       48.51       47.40      3.18 o 
  -8   6  16      170.48      175.07      9.53 o 
  -5   6  16      312.06      313.92      7.29 o 
  -2   6  16      691.61      703.89      9.20 o 
   1   6  16      165.67      182.16      7.13 o 
  -7   7  16      145.14      172.16     23.64 o 
  -4   7  16      361.88      364.61      5.96 o 
  -1   7  16      160.79      177.64      5.52 o 
  -6   8  16      168.81      161.52      4.72 o 
  -3   8  16       52.74       55.46      2.79 o 
   0   8  16      204.85      191.94      6.21 o 
  -5   9  16       96.96      100.68      5.14 o 
   0   1  17       29.58       29.64      1.29 o 
  -2   2  17      360.63      339.86      4.05 o 
   1   2  17       37.29       29.00      1.95 o 
  -4   3  17     1402.99     1382.72     12.62 o 
  -1   3  17       38.06       25.96      1.31 o 
   2   3  17      425.92      398.54      7.24 o 
  -6   4  17       31.50       28.34      2.22 o 
  -3   4  17     1407.62     1384.08     12.70 o 
   0   4  17       48.77       56.59      2.09 o 
   3   4  17       35.01       50.76      2.79 o 
  -8   5  17       63.07       77.95      4.50 o 
  -5   5  17       87.80       72.09      2.44 o 
  -2   5  17      422.67      379.87      6.32 o 
   1   5  17       41.40       53.06      2.58 o 
   4   5  17       47.67       53.08      4.10 o 
  -7   6  17       11.97        5.11      1.92 o 
  -4   6  17       26.95       21.86      1.88 o 
  -1   6  17       42.73       59.40      2.72 o 
   2   6  17       80.82       88.55      4.69 o 
  -6   7  17       12.70        8.59      2.78 o 
  -3   7  17       39.07       54.87      2.71 o 
   0   7  17       65.36       95.01      4.35 o 
  -8   8  17       18.37       12.10      3.11 o 
  -5   8  17       62.17       77.42      2.95 o 
  -2   8  17       81.55       83.98      3.69 o 
  -4   9  17       46.38       63.12      4.38 o 
   0   0  18       13.02        8.82      2.72 o 
   1   1  18     3793.81     3793.26     33.83 o 
  -1   2  18     3773.52     3767.77     29.10 o 
   2   2  18       28.01       21.43      1.50 o 
  -3   3  18      571.88      590.34      6.48 o 
   0   3  18      648.97      614.68      7.36 o 
   3   3  18     1112.41     1183.58     13.87 o 
  -5   4  18     1934.45     1889.25     20.88 o 
  -2   4  18       35.02       26.74      1.57 o 
   1   4  18      742.15      738.01      8.99 o 
   4   4  18       87.05       78.69      4.16 o 
  -7   5  18       82.95       92.95      4.53 o 
  -4   5  18     1938.83     1940.21     18.21 o 
  -1   5  18      749.98      774.29      9.31 o 
   2   5  18      373.48      368.51      7.22 o 
  -6   6  18      113.44      124.07      3.70 o 
  -3   6  18     1101.18     1184.12     13.89 o 
   0   6  18      289.01      342.96      6.30 o 
  -8   7  18      260.02      269.85      8.36 o 
  -5   7  18       85.40       93.08      3.36 o 
  -2   7  18      373.62      377.33      6.96 o 
   1   7  18      261.28      263.28      7.12 o 
  -7   8  18      259.89      295.75      7.75 o 
  -4   8  18       90.54       86.83      6.10 o 
  -1   8  18      258.74      265.88      6.89 o 
  -1   1  19        7.93        5.43      1.41 o 
  -3   2  19      981.25      947.25      9.77 o 
   0   2  19     2031.68     1982.33     19.31 o 
  -5   3  19      148.19      165.94      3.98 o 
  -2   3  19      988.10      984.05      9.58 o 
   1   3  19      634.18      560.64      7.70 o 
  -7   4  19        9.19        9.96      2.48 o 
  -4   4  19      766.72      782.02      8.53 o 
  -1   4  19      624.14      543.72      7.00 o 
   2   4  19      188.89      186.07      4.19 o 
  -6   5  19      326.34      325.59      6.94 o 
  -3   5  19      156.75      176.97      4.06 o 
   0   5  19        8.75       22.45      1.99 o 
   3   5  19      128.38      152.23      5.05 o 
  -8   6  19       13.67       14.05      3.22 o 
  -5   6  19      315.69      309.48      5.61 o 
  -2   6  19      191.31      186.84      4.65 o 
   1   6  19       83.45       96.57      4.10 o 
  -7   7  19       35.53       42.23      5.73 o 
  -4   7  19        9.92        9.12      1.84 o 
  -1   7  19       88.47       99.52      4.09 o 
  -6   8  19       14.88       16.18      2.45 o 
  -3   8  19      123.46      155.50      6.13 o 
   0   1  20     3457.08     3530.03     30.17 o 
  -2   2  20       40.76       38.50      1.77 o 
   1   2  20     2171.54     2130.03     20.42 o 
  -4   3  20     3864.69     3679.65     32.03 o 
  -1   3  20     2175.15     2155.66     17.83 o 
   2   3  20      865.29      825.05     10.43 o 
  -6   4  20      368.89      378.07      6.51 o 
  -3   4  20     3840.49     3653.91     31.65 o 
   0   4  20        3.01        1.02      1.43 o 
   3   4  20      528.71      544.38      9.97 o 
  -8   5  20      249.33      277.78      7.12 o 
  -5   5  20      625.41      583.03      9.25 o 
  -2   5  20      870.82      835.72     11.35 o 
   1   5  20     1206.97     1284.07     17.16 o 
  -7   6  20      314.76      338.77      7.93 o 
  -4   6  20      374.98      357.62      6.16 o 
  -1   6  20     1200.27     1276.57     16.29 o 
   2   6  20      159.95      163.04      5.42 o 
  -6   7  20      314.69      326.23      6.20 o 
  -3   7  20      531.67      543.79      8.42 o 
   0   7  20      189.45      212.81      9.92 o 
  -5   8  20      244.78      277.32      5.62 o 
  -2   8  20      161.76      175.00      5.35 o 
   0   0  21       72.90       87.81      4.38 o 
   1   1  21        3.43        3.60      1.19 o 
  -1   2  21        5.19        5.64      1.40 o 
   2   2  21      109.61       98.19      3.14 o 
  -3   3  21        2.43       -0.01      1.37 o 
   0   3  21        0.11       -1.31      1.34 o 
   3   3  21        9.51        5.99      2.03 o 
  -5   4  21       53.81       55.50      2.70 o 
  -2   4  21      112.04      100.60      3.35 o 
   1   4  21       15.44       13.68      1.90 o 
   4   4  21        9.22        8.31      2.81 o 
  -7   5  21       30.41       23.39      2.97 o 
  -4   5  21       57.34       67.10      4.02 o 
  -1   5  21       17.12       15.34      2.30 o 
   2   5  21       12.66        4.85      2.26 o 
  -6   6  21        1.60        4.70      2.38 o 
  -3   6  21        7.49        1.98      1.76 o 
   0   6  21        2.21       -0.27      2.39 o 
  -5   7  21       30.58       23.45      2.69 o 
  -2   7  21       12.35        8.36      2.26 o 
  -4   8  21        8.74       10.86      2.08 o 
  -1   1  22      464.55      512.63      6.94 o 
  -3   2  22     1230.90     1247.02     15.70 o 
   0   2  22     2146.57     1982.10     18.29 o 
  -5   3  22     1073.46      975.43     12.02 o 
  -2   3  22     1231.72     1257.95     12.21 o 
   1   3  22      871.59      836.75     11.19 o 
  -7   4  22      128.83      128.69      4.62 o 
  -4   4  22     2792.63     2844.03     27.03 o 
  -1   4  22      876.29      832.27     10.43 o 
   2   4  22      670.64      708.26     10.64 o 
  -6   5  22       69.35       57.91      3.82 o 
  -3   5  22     1069.01      977.65     13.86 o 
   0   5  22      400.74      418.60      9.33 o 
   3   5  22      158.57      181.08      6.15 o 
  -5   6  22       71.58       55.32      3.03 o 
  -2   6  22      672.95      718.73     11.62 o 
   1   6  22      288.97      270.33      8.61 o 
  -7   7  22      319.07      272.57      8.45 o 
  -4   7  22      127.69      134.08      4.07 o 
  -1   7  22      287.30      261.22      6.86 o 
  -3   8  22      160.65      193.16      5.57 o 
   0   1  23        2.48       -1.31      1.31 o 
  -2   2  23     1159.85     1144.78     11.73 o 
   1   2  23      239.06      214.95      4.39 o 
  -4   3  23      273.02      261.46      4.78 o 
  -1   3  23      232.99      217.74      3.89 o 
   2   3  23       29.76       32.48      2.40 o 
  -6   4  23      148.52      156.40      4.70 o 
  -3   4  23      282.53      253.65      4.92 o 
   0   4  23      186.66      204.22      4.96 o 
   3   4  23        7.82        3.15      2.71 o 
  -5   5  23      241.92      263.02      7.43 o 
  -2   5  23       26.30       26.63      2.59 o 
   1   5  23       42.40       37.55      2.92 o 
  -7   6  23       28.80       22.77      3.73 o 
  -4   6  23      146.59      152.70      5.18 o 
  -1   6  23       46.19       39.34      3.22 o 
  -6   7  23       28.58       23.10      3.06 o 
  -3   7  23        6.90        1.89      2.89 o 
   0   0  24     1639.22     1658.87     31.30 o 
   1   1  24      186.64      175.19      3.83 o 
  -1   2  24      195.38      185.39      3.88 o 
   2   2  24     1653.87     1622.15     22.11 o 
  -3   3  24      287.91      328.47      5.48 o 
   0   3  24      683.60      718.59     10.06 o 
   3   3  24       65.28       60.19      3.36 o 
  -5   4  24       94.50       89.35      3.86 o 
  -2   4  24     1658.74     1648.73     19.82 o 
   1   4  24      207.36      193.14      5.10 o 
  -7   5  24      178.31      177.10      6.38 o 
  -4   5  24       89.35       86.95      3.69 o 
  -1   5  24      204.27      187.14      5.51 o 
   2   5  24      159.80      157.20      5.64 o 
  -6   6  24      325.34      303.34      7.72 o 
  -3   6  24       70.65       65.02      3.42 o 
   0   6  24      285.35      290.70      7.31 o 
  -5   7  24      176.24      169.62      5.10 o 
  -2   7  24      158.64      161.48      5.69 o 
  -1   1  25       14.48        7.49      1.59 o 
  -3   2  25      176.41      153.31      4.19 o 
   0   2  25      171.13      180.78      5.40 o 
  -5   3  25       74.87       61.88      4.58 o 
  -2   3  25      170.31      153.16      4.00 o 
   1   3  25       10.01       12.01      2.22 o 
  -7   4  25        8.82        7.84      3.14 o 
  -4   4  25      391.68      358.57      8.00 o 
  -1   4  25       11.42        8.38      1.99 o 
   2   4  25       74.73       67.29      3.86 o 
  -6   5  25        6.72        6.09      2.43 o 
  -3   5  25       74.00       65.57      3.33 o 
   0   5  25       81.59       81.43      7.40 o 
  -5   6  25        8.19        2.70      2.27 o 
  -2   6  25       74.91       63.41      5.42 o 
  -4   7  25        8.58        5.71      3.42 o 
   0   1  26      463.28      427.42      7.06 o 
  -2   2  26       47.43       60.27      2.80 o 
   1   2  26      157.77      150.81      4.27 o 
  -4   3  26       56.74       62.24      3.33 o 
  -1   3  26      160.77      162.65      4.49 o 
   2   3  26      109.98      107.47      4.30 o 
  -6   4  26       81.97       78.37      4.12 o 
  -3   4  26       56.14       59.62      3.22 o 
   0   4  26       89.07       68.84      3.46 o 
   3   4  26       40.71       34.05      4.19 o 
  -5   5  26       42.56       48.81      4.16 o 
  -2   5  26      110.85      107.46      4.18 o 
   1   5  26      103.32      113.82      4.55 o 
  -4   6  26       82.85       83.00      4.36 o 
  -1   6  26      101.18      117.37      5.00 o 
  -3   7  26       40.29       37.85      3.28 o 
   0   0  27      714.60      652.04     20.97 o 
   1   1  27       64.68       76.07      3.20 o 
  -1   2  27       62.39       71.14      4.40 o 
   2   2  27       20.45       21.33      3.18 o 
  -3   3  27      182.90      188.30      4.52 o 
   0   3  27      119.96      115.78      4.05 o 
   3   3  27       29.66       24.08      3.11 o 
  -5   4  27       39.47       31.86      3.48 o 
  -2   4  27       21.27       18.53      2.57 o 
   1   4  27       73.55       65.40      4.24 o 
  -4   5  27       40.25       33.31      2.92 o 
  -1   5  27       75.49       71.05      4.13 o 
  -3   6  27       28.50       24.97      3.27 o 
  -1   1  28      502.39      488.72      7.12 o 
  -3   2  28      137.86      140.78      4.19 o 
   0   2  28        0.12        0.88      2.06 o 
  -5   3  28      148.86      136.46      4.85 o 
  -2   3  28      138.89      142.83      4.22 o 
   1   3  28      129.18      125.42      4.66 o 
  -4   4  28      104.58       99.50      4.69 o 
  -1   4  28      125.24      117.92      7.07 o 
   2   4  28       69.93       69.95      4.57 o 
  -6   5  28      163.34      198.99      9.70 o 
  -3   5  28      148.27      141.29      5.10 o 
   0   5  28       59.68       55.69      4.45 o 
  -5   6  28      162.40      199.06     10.21 o 
  -2   6  28       69.38       68.23      4.62 o 
   0   1  29        7.98        0.72      1.76 o 
  -2   2  29       18.44       22.54      2.35 o 
   1   2  29       33.73       35.96      2.90 o 
  -4   3  29       13.08        8.54      2.40 o 
  -1   3  29       35.74       35.60      3.06 o 
   2   3  29       12.64       23.50      3.19 o 
  -3   4  29       14.03        8.47      2.70 o 
   0   4  29       20.56       29.55      3.19 o 
  -5   5  29        8.70        5.26      3.35 o 
  -2   5  29       13.90       16.65      2.97 o 
   0   0  30      212.19      220.80      8.14 o 
   1   1  30      152.11      160.44      4.51 o 
  -1   2  30      152.64      170.21      6.04 o 
   2   2  30      392.11      388.96      7.61 o 
  -3   3  30      523.25      504.05      8.23 o 
   0   3  30      136.57      152.64      4.80 o 
  -5   4  30      192.97      193.05      7.90 o 
  -2   4  30      389.22      381.53      9.03 o 
   1   4  30      162.27      158.43      6.19 o 
  -4   5  30      192.59      192.37      8.00 o 
  -1   5  30      161.60      160.48      6.46 o 
  -1   1  31        1.99       -0.58      2.02 o 
  -3   2  31       76.70       81.26      5.02 o 
   0   2  31        0.03        0.95      2.26 o 
  -5   3  31       43.98       59.05      4.52 o 
  -2   3  31       76.46       79.63      4.20 o 
   1   3  31       38.32       35.80      3.16 o 
  -4   4  31       25.05       14.06      3.69 o 
  -1   4  31       39.25       37.27      3.93 o 
  -3   5  31       43.66       49.85      4.28 o 
   0   1  32      111.60      116.34      4.55 o 
  -2   2  32      256.99      280.98      6.14 o 
   1   2  32      337.82      374.81      7.57 o 
  -4   3  32      276.82      274.81      7.70 o 
  -1   3  32      338.65      389.90      8.45 o 
  -3   4  32      277.47      285.08      7.91 o 
   0   0  33       52.80       88.96      6.20 o 
   1   1  33       14.55       15.66      2.82 o 
  -1   2  33       12.96       18.71      3.15 o 
  -3   3  33        4.41        1.27      3.01 o 
   0   3  33       22.62       36.51      4.11 o 
  -1   1  34      232.58      235.47      5.75 o 
   0   2  34       52.22       54.19      4.05 o 
   0   1  35        0.63       -0.07      3.07 o 
                                                 
